# Supplementary material for: Bridging the Gap Between Language and Literacy: Evidence from Interventions in Young Greek-Speaking Children with Developmental Language Disorder
Source: Behav Sci (Basel). 2026 May 18;16(5):809. doi: 10.3390/bs16050809 (PMC13203354; doi:10.3390/bs16050809)
Supplement: Supplementary file 1 [file behavsci-16-00809-s001.zip]

Archive with 1 entries (1 files):
- behavsci-4161144-supplementary.pdf
